# Supplementary material for: How are missing data in covariates handled in observational time-to-event studies in oncology? A systematic review
Source: BMC Med Res Methodol. 2020 May 29;20:134. doi: 10.1186/s12874-020-01018-7 (PMC7260743; doi:10.1186/s12874-020-01018-7)
Supplement: Supplementary file 2 — Additional file 2 This contains the data extraction spreadsheet, stored as a.xls file. [file 12874_2020_1018_MOESM2_ESM.xlsx]

## Sheet: Data
Papers	Journal	Year	First author	Trial Data	Read	Still proceed after full text reading	If no, why?	Analysis																															Handling of missing data
								Primary analysis aim	Other, specify	Justification for chosen analysis aim	Models Used					Model complexity of model used in analysis		Functional form			Proportional hazards assumption						Variable Selection												For variables outside of complete data (if applicable), was extent mentioned:			Assumptions stated	If yes, which one	If no , presumably which one	Other, specify	Appropriate consideration given to handling of missing data	Were methods to handle declared in the full text or supplementary material? Yes, no	Initial size of sample (before excluding due to missing data or other criteria)	After applying exclusion criteria not relating to missing data, was it unclear whether there were any missing covariate data? Yes, no
											Kaplan Meier	Log rank test	Cox model	Exponential	Weibull	Univariable	Multivariable	Checked	Martingale Residuals?	Other (specify)	Checked	Schoenfeld Residuals	KM or log-log plots	Interaction with time	If other, specify	If checked, was there attempt to handle missing data (other than CC)	Explicity stated	A priori involved	Univar model with p< alpha	Chi-square	t-test	Fishers exact test	LRT	Forward selection	Backward selection	Stepwise selection	Other 2, specify	Other 1, specify	in text	in Table	Shown in a plot
1 or 2 cm Margins of Excision for T2 Melanomas: Do They Impact Recurrence or Survival?	Annals of Surgical Oncology	2013	Hudson, L	No	Yes	Yes		Estimation/associations		Looked at association between 1 or 2cm margins and local recurrence	Yes	No	Yes	No	No	Yes	Yes	N/A			No						Yes	Yes	Yes	Yes	Yes	No	No	No	No	No			No	Yes	No	No		CC		Not considered	Yes	2588	No
A high neutrophil-to-lymphocyte ratio as a potential marker of mortality in patients with Merkel cell carcinoma: A retrospective study	Journal of the American Academy of Dermatology	2016	Zaragoza, J	No	Yes	Yes		Estimation/associations		Assessed if NLR at baseline was associated with specific survival and recurrence-free survival	Yes	Yes	Yes	No	No	Yes	Yes	N/A			No						Yes	No	Yes	No	No	Yes	No	No	No	No			No	Yes	No	No		CC		Not considered	Yes	140	No
A Ki67/BCL2 index based on immunohistochemistry is highly prognostic in ERpositive breast cancer	The Journal of Pathology	2012	Ali, HR	No	Yes	Yes		Prediction		Want to evaluate the prognostic value of combining Ki67 and BCL2 and had a validation cohort	Yes	Yes	Yes	No	No	No	Yes	No			Yes	No	Yes	Yes	If log-log plots indicated violation then interacted with time.	Not clear	Yes	No	No	Yes	No	Yes	Yes	No	Yes	Yes			No	Yes	No	No		MAR		Considered but not well	Yes	2749	No
A Longitudinal Investigation of Inflammatory Markers in Colorectal Cancer Patients Perioperatively Demonstrates Benefit in Serial Remeasurement	Annals of Surgery	2017	Chan, J		Yes	Yes		Estimation/associations		To investigate if postop changes are associated with survival differences in colorectal cancer patients	Yes	Yes	Yes	No	No	Yes	Yes	N/A			No						Yes	No	Yes	No	No	No	No	No	Yes	Yes			No	Yes	No	No		CC		Not considered	Yes	3281	No
A Model to Predict the Use of Surgical Resection for Advanced-Stage Non-Small Cell Lung Cancer Patients	The Society of Thoracic Surgeons	2017	David, EA		Yes	No	Looking only at overall survival with logistic regression
A Nomogram to Predict Recurrence and Survival of High-Risk Patients Undergoing Sublobar Resection for Lung Cancer An Analysis of a Multicenter Prospective Study	The Society of Thoracic Surgeons	2016	Kent, MS	Yes	Yes	Yes		Prediction		predict survival of patients with early stage lung cancer	No	No	Yes	No	No	Yes	Yes	Yes	No	splines	No						Yes	Yes	Yes	No	No	No	No	Not clear	Not clear	Yes			No	Yes	No	No		CC		Not considered	Yes	224	No
A population-based study of primary chemoradiotherapy in clinical stage III non-small cell lung cancer: intensity-modulated radiotherapy versus 3D conformal radiotherapy.	Anticancer research	2014	Hsia, Te-Chun	No	Yes	Yes		Estimation/associations		Looking at survival outcome comparing 2 treatments in a population based analysis	Yes	Yes	Yes	No	No	Yes	Yes	N/A			No						No	No	No	Yes	No	Yes	No	No	No	No		Stated which variables they were adjusting for but gave no reason for why those variables.	No	No	No	No		CC		Not considered	Yes	150	No
A prognostic index for natural killer cell lymphoma after non-anthracycline-based treatment: a multicentre, retrospective analysis.	The Lancet. Oncology	2016	Kim, Seok Jin	No	Yes	Yes		Prediction		Looking to develop a prognostic model	Yes	Yes	Yes	No	No	No	Yes	N/A			No						Yes	No	No	No	No	Yes	No	Yes	No	Yes			No	Yes	No	No		CC		Not considered	Yes	557	No
A retrospective study evaluating frequency and risk factors of osteonecrosis of the jaw in 576 cancer patients receiving intravenous bisphosphonates.	American journal of clinical oncology	2012	Thumbigere-Math, Vivek	No	Yes	Yes		Estimation/associations		looking to evaluate the risk factors of BRONJ	Yes	No	Yes	No	No	Yes	Yes	N/A			No						Yes	No	No	No	Yes	Yes	No	Not clear	Not clear	Yes			No	No	No	No		CC		Not considered	Yes	814	No
ACCENT-based web calculators to predict recurrence and overall survival in stage III colon cancer.	Journal of the National Cancer Institute	2014	Renfro, Lindsay A	Yes	Yes	Yes		Prediction		Building a prediction calculator based on characteristics	Yes	No	Yes	No	No	Yes	Yes	Yes	No	restricted cubic splines	Yes	No	No	No	Grambsch and Therneau (1994, biometrika) by smoothing an appropriate residual plot	No	Yes	No	Yes	No	No	No	Yes	No	No	No			Yes	No	No	Yes	MAR			Considered appropriately	Yes	15995	No
Accuracy of Hereditary Diffuse Gastric Cancer Testing Criteria and Outcomes in Patients With a Germline Mutation in CDH1.	Gastroenterology	2015	van der Post, Rachel S	No	Yes	Yes	changes between discussing patients and families	Estimation/associations		Looking to determine whether a criteria correctly identifies to identify individuals with mutation and assess their outcomes	Yes	No	Yes	No	No	Yes	No	No			No						N/A												Yes	Yes	No	No		CC		Not considered	No	578	No
Accuracy of the revised Tokuhashi score in predicting survival in patients with metastatic spinal cord compression (MSCC).	European spine journal : official publication of the European Spine Society, the European Spinal Deformity Society, and the European Section of the Cervical Spine Research Society	2013	Quraishi, N A	No	Yes	Yes		Prediction		Assessing the predictive value of a scoring system	Yes	No	Yes	No	No	Yes	No	No			No						N/A												No	No	No	No		CC		Not considered	Yes	233	No
Adherence to cancer prevention guidelines and cancer incidence, cancer mortality, and total mortality: a prospective cohort study.	The American journal of clinical nutrition	2015	Kabat, Geoffrey C	No	Yes	Yes		Estimation/associations			No	No	Yes	No	No	No	Yes	No			Yes	No	Yes	No	PROC LIFETEST product0limit estimate of the survivor curve	No	No											Stated which variables they were adjusting for but gave no reason for why those variables.	No	No	No	No		CC		Not considered	Yes	566401	No
Adjuvant radiation therapy in stage I seminoma: 20 years of oncologic results.	Oncotarget	2016	De Felice, Francesca	No	Yes	No	No mention of cox modelling or hazard ratios. Just Kaplan-meier
Adjuvant therapy for resected gallbladder cancer: Analysis of the national cancer data base.	Journal of the National Cancer Institute	2017	Mantripragada K.C.	No	Yes	Yes		Estimation/associations			Yes	No	Yes	No	No	Yes	No	N/A			Yes	Yes	No	No		Not clear	N/A												Yes	Yes	No	Yes	MAR			Considered but not well	Yes	20858	No
Age >=40 Years Is Associated with Adverse Outcome in Metastatic Germ Cell Cancer Despite Appropriate Intended Chemotherapy.	European Urology Focus. (no pagination), 2016. Date of Publication: 2016.	2016	Miller R.E.	No	Yes	Yes		Estimation/associations		Assess the association between age and outcomes among men with germ cell tumours	No	No	Yes	No	No	No	Yes	N/A			No						No	No	No	No	No	No	No	No	No	No		Stated which variables they were adjusting for but gave no reason for why those variables.	Yes	Yes	No	No		CC		Not considered	Yes	1095	No
Analysis of endometrial carcinoma in young women at a high-volume cancer center.	International Journal of Surgery	2017	Biler, Alper	No	Yes	Yes		Estimation/associations		investigate treatment and survival in women with endometrial cancer	Yes	Yes	Not clear	Not clear	Not clear	No	Yes	No			No						Yes	No	No	Yes	No	No	No	No	No	No		uni and multi logistic regression	No	No	No	No		CC		Not considered	Yes	unknown	Yes
Association between CD8+ T-cell infiltration and breast cancer survival in 12,439 patients.	Annals of oncology : official journal of the European Society for Medical Oncology	2014	Ali, H R	Yes	Yes	Yes		Estimation/associations		characterise the effect of t lymphocytes on survival	Yes	No	Yes	No	No	Yes	Yes	N/A			Yes	No	No	Yes		Yes	Yes	No	Yes	No	No	No	No	No	No	No			Yes	Yes	No	No		MAR		Considered but not well	Yes	12439	No
Association between molecular subtypes of colorectal cancer and patient survival.	Gastroenterology	2015	Phipps, Amanda I	No	Yes	Yes		Estimation/associations		Looking at association of pathways with survival	Yes	No	Yes	No	No	No	Yes	Not clear		no mention of if bmi and age were included as continuous or categorical	Yes	Yes	No	No		Not clear	No	No	No	No	No	No	No	No	No	No		Stated which variables they were adjusting for but gave no reason for why those variables.	Yes	Yes	No	No		MAR		Considered but not well	Yes	2706	No
Association of an Index of Healthy Aging With Incident Cardiovascular Disease and Mortality in a Community-Based Sample of Older Adults.	The journals of gerontology. Series A, Biological sciences and medical sciences	2016	McCabe, Elizabeth L	No	Yes	Yes		Estimation/associations		Association between index of healthy aging and cardiovascular disease	No	No	Yes	No	No	No	Yes	No			No						No	No	No	Yes	Yes	No	No	No	No	No		Stated which variables they were adjusting for but gave no reason for why those variables.	Yes	Yes	No	Yes	MAR			Considered appropriately	Yes	1348	No
Association of androgenetic alopecia with mortality from diabetes mellitus and heart disease.	JAMA dermatology	2013	Su, Lin-Hui	No	Yes	Yes		Estimation/associations		if presence of AGA is associated with an elevated rate of mortality	No	No	Not clear	Not clear	Not clear	Yes	Yes	No			No						Yes	Yes	Yes	No	No	No	No	No	No	No			Yes	No	No	No		CC		Not considered	Yes	7252	No
Associations between flavan-3-ol intake and CVD risk in the Norfolk cohort of the European Prospective Investigation into Cancer (EPIC-Norfolk).	Free radical biology & medicine	2015	Vogiatzoglou, Anna	No	Yes	Yes		Estimation/associations		Association between flavan and CVD	No	No	Yes	No	No	No	Yes	No			No						Yes	No	No	No	No	No	No	Not clear	Not clear	Yes			Yes	Yes	No	Yes	MAR			Considered but not well	Yes	25639	No
Associations Between Prostate Volume and Oncologic Outcomes in Men Undergoing Focal Cryoablation of the Prostate	Clinical Genitourinary Cancer	2018	Elshafei, Ahmed	No	Yes	Yes		Estimation/associations		Assess relationship between TPV and outcomes	Yes	No	Yes	No	No	No	Yes	No			No						Yes	No	No	Yes	No	No	No	No	No	No		wilcoxon rank sum test	No	No	No	No		CC		Not considered	Yes	1011	Yes
Binning somatic mutations based on biological knowledge for predicting survival: an application in renal cell carcinoma.	Pacific Symposium on Biocomputing. Pacific Symposium on Biocomputing	2015	Kim, Dokyoon	No	Yes	No	Seems to have developed a new method but not doing survival analysis in the usual way. Do not use proportional hazard models for analysis
Blastic Transformation in Mexican Population With Chronic Myelomonocytic Leukemia.	Clinical Lymphoma, Myeloma and Leukemia	2017	Rivera Duarte A.	No	Yes	Yes		Estimation/associations		identify factors related to blastic transformation in mexican population	No	Yes	Yes	No	No	No	Yes	Not clear			No						Yes	No	No	Yes	No	No	No	No	No	No		Mann whitney U	Yes	No	No	No		CC		Not considered	Yes	unknown	Yes
Blood Cadmium Levels and Incident Cardiovascular Events during Follow-up in a Population-Based Cohort of Swedish Adults: The Malmo Diet and Cancer Study.	Environmental health perspectives	2016	Barregard, Lars	No	Yes	Yes		Estimation/associations		Association between blood cadmium at baseline and incident cardiovascular events	No	No	Yes	No	No	No	Yes	No			No						Yes	Yes	No	No	Yes	No	No	No	No	No		Wilcoxon rank sum test	No	Yes	No	No		CC		Not considered	Yes	6103	No
Blood trihalomethane levels and the risk of total cancer mortality in US adults.	Environmental Pollution. 212 (pp 90-96), 2016. Date of Publication: 01 May 2016.	2016	Min J.-Y.	No	Yes	Yes		Estimation/associations		Association between specific and total blood THM levels with the risk of total cancer mortality	Yes	Yes	Yes	No	No	Yes	Yes	N/A			Yes	Not clear	Not clear	Not clear		No	No	No	No	Yes	Yes	No	No	No	No	No		Stated which variables they were adjusting for but gave no reason for why those variables.	No	No	No	No		CC		Not considered	Yes	1067	No
Breast Cancer Subtype Variation by Race and Ethnicity in a Diverse Population in British Columbia.	Clinical breast cancer	2016	Wan, Dante	No	Yes	Yes		Estimation/associations		assess if race is associated with different breast cancer outcomes	Yes	Yes	Yes	No	No	No	Yes	Not clear			Yes	Yes	No	No	sensitivity of results to departures from assumption was assessed using models stratified by any terms of concern	No	No	No	No	Yes	No	No	No	No	No	No	kruskal wallis	Stated which variables they were adjusting for but gave no reason for why those variables.	No	Yes	No	No		CC		Not considered		2222	No
Breast-conserving therapy versus mastectomy in T1-2N2 stage breast cancer: a population-based study on 10-year overall, relative, and distant metastasis-free survival in 3071 patients.	Breast cancer research and treatment	2016	van Maaren, M C	No	Yes	Yes		Estimation/associations		determine survival in breast cancer after BCT and MAST	Yes	Yes	Yes	No	No	No	Yes	N/A			Yes	Yes	No	No		No	Yes	No	Yes	Yes	No	Yes	No	No	Yes	Yes		Wilcoxon rank sum test	No	Yes	No	Yes	MAR			Considered appropriately	Yes	3078	No
Can cancer registries show whether treatment is contributing to survival increases for melanoma of the skin at a population level?.	Journal of evaluation in clinical practice	2014	Shahnam, Adel	Yes	Yes	No	Relative survival regression was used and used a relative excess risk which is similar to HR… Sensitivity analysis used a competing risks PH regression with Fine and Gray Do not use proportional hazards models
Cervical lymph node metastasis and papillary thyroid carcinoma: does the compartment involved affect survival? Experience from the SEER database.	Journal of surgical oncology	2012	Smith, Valerie A	No	Yes	Yes		Estimation/associations		determine how location of node affects survival in PTC patients	Yes	Yes	Yes	No	No	Yes	Yes	N/A			No						Yes	No	Yes	Yes	No	Yes	No	No	No	No			No	Yes	No	No		CC		Not considered	No	unknown	Yes
Choi response criteria for prediction of survival in patients with metastatic renal cell carcinoma treated with anti-angiogenic therapies.	European radiology	2013	Schmidt, Noemi	Yes	Yes	Yes		Estimation/associations		Assessed prognostic significance of changes in tumour density in carcinoma	Yes	Yes	Yes	No	No	Not clear	Yes	No			No						No											Did not state how they got their model	No	No	No	No		CC		Not considered	Yes	63	No
Cigarette smoking complements the prognostic value of baseline plasma Epstein-Barr virus deoxyribonucleic acid in patients with nasopharyngeal carcinoma undergoing intensity-modulated radiation therapy: a large-scale retrospective cohort study.	Oncotarget	2016	Lv, Jia-Wei	No	Yes	Yes		Estimation/associations		reevaluate the prognostic significance of cigarette smoking and baseline plasma EBV	Yes	Yes	Yes	No	No	Yes	Yes	N/A			No						Yes	No	No	Yes	No	Yes	No	No	Yes	Yes			No	No	No	No		CC		Not considered	Yes	1811	No
Circulating U2 small nuclear RNA fragments as a diagnostic and prognostic biomarker in lung cancer patients.	Journal of cancer research and clinical oncology	2016	Kohler, Jens	No	Yes	Yes		Prediction		Prognostic estimation of biomarker for diagnosis	Yes	Yes	Yes	No	No	Yes	Yes	N/A			No						No											Included all variables described in baseline table but no description in text	No	Yes	No	No		CC		Not considered	No	325	No
Clinical presentation and outcomes of prostate cancer in an urban cohort of predominantly African American, human immunodeficiency virus-infected patients.	Urology	2015	Riedel, David J	No	Yes	Yes		Estimation/associations		determine association between HIV status and outcomes	Yes	Yes	Yes	No	No	Yes	Yes	N/A			Yes	No	No	Yes		No	Yes	Yes	Yes	No	No	No	No	No	No	No			No	Yes	No	Yes	MAR			Considered but not well		unknown	Yes
Clinicopathologic and survival differences between upper and lower extremity melanomas.	The American surgeon	2012	Egger, Michael E	Yes	Yes	Yes		Estimation/associations		compare differences in survival between UE and LE melanoma patients	Yes	Yes	Yes	No	No	Yes	Yes	N/A			No						Yes	No	Yes	Yes	No	No	No	No	No	No		ANOVA	No	No	No	No		CC		Not considered	Yes	unknown	Yes
Coffee consumption and the risk of cancer in the Norwegian Women and Cancer (NOWAC) Study.	European journal of epidemiology	2016	Lukic, Marko	No	Yes	Yes		Estimation/associations		study the relationship between coffee consumption and cancer	No	No	Yes	No	No	No	Yes	No			Yes	No	No	Yes	Presuming used extended model on imputed datasets	Yes	Yes	No	No	No	No	No	No	No	Yes	Yes		To be retained, the removal of covariate had to change coefficients of coffee consumption by at least 10%	Yes	Yes	No	Yes	MAR			Considered appropriately	Yes	98405	No
Coffee consumption and the risk of malignant melanoma in the Norwegian Women and Cancer (NOWAC) Study.	BMC cancer	2016	Lukic, Marko	No	Yes	Yes		Estimation/associations		investigating consumption and different coffee brewing methods on melanoma incidence	No	No	Yes	No	No	No	Yes	No			Yes	No	Yes	No		Not clear	Yes	No	No	No	No	No	No	No	Yes	Yes		To be retained, the removal of covariate had to change coefficients of coffee consumption by at least 10%	Yes	Yes	No	Yes	MAR			Considered but not well	Yes	110548	No
Combined-Modality Therapy With Radiation and Chemotherapy for Elderly Patients With Glioblastoma in the Temozolomide Era: A National Cancer Database Analysis.	JAMA neurology	2016	Rusthoven, Chad G	No	Yes	Yes		Estimation/associations		Evaluate survival outcojmes associated with treatments.	Yes	Yes	Yes	No	No	Yes	Yes	N/A			Yes	Not clear	Not clear	Not clear		No	Yes	Yes	No	No	No	No	No	No	No	No			No	No	No	No		CC		Not considered	Yes	unknown	Yes
Common diseases as determinants of menopausal age.	Human reproduction (Oxford, England)	2016	Li, Jingmei	No	Yes	Yes		Estimation/associations		if diagnosis of diseases before menopause influences age at natural menopause	Yes	No	Yes	No	No	Yes	Yes	N/A			No						No											Stated which variables they were adjusting for but gave no reason for why those variables.	No	No	No	No		CC		Not considered	Yes	70877	No
Comparison of anthropometric measures as predictors of cancer incidence: A pooled collaborative analysis of 11 Australian cohorts.	International journal of cancer	2015	Harding J.L.	No	Yes	Yes		Prediction		Not known if general adiposity have stronger associations with cancer or which anthropometric measure best predicts cancer risk	No	No	Yes	No	No	No	Yes	Yes	No	Checked for a quadratic term of continuous variables	Yes	Yes	Yes	No		No	No	No	No	Yes	Yes	No	No	No	No	No		Stated which variables they were adjusting for but gave no reason for why those variables.	No	No	No	No		CC		Not considered	Yes	86913	Yes
Conformal external beam radiation or selective internal radiation therapy-a comparison of treatment outcomes for hepatocellular carcinoma.	Journal of Gastrointestinal Oncology. 7 (3) (pp 433-440), 2016. Date of Publication: 01 Jun 2016.	2016	Oladeru O.T.	No	Yes	Yes		Estimation/associations		compare outcomes of SIRT vs SBRT	Yes	Yes	Yes	No	No	No	Yes	No		No mention of categorising age at diagnosis and stated they fit it in model	No						Yes	No	No	No	No	No	No	Yes	No	Yes			No	Yes	No	No		CC		Not considered	Yes	50386	No
Confounders other than comorbidity explain survival differences in Danish and Swedish ovarian cancer patients - a comparative cohort study.	Acta Oncologica	2018	Noer M.C.	No	Yes	Yes		Estimation/associations		Despite talking about prognostic factors in the paper they did an exploratory survival analysis	Yes	Yes	Yes	No	No	Yes	Yes	No			Yes	No	No	Yes	log hazard ratios modeled as a function of time using spline functions and TVEs assessed by joint wald tests	Yes	No	No	No	Yes	No	No	No	No	No	No		Stated which variables they were adjusting for but gave no reason for why those variables.	No	Yes	Yes	Yes	MAR			Considered but not well	Yes	4252	No
Current treatment and outcome for childhood acute leukemia in Tanzania.	Pediatric blood & cancer	2013	Kersten, Elizabeth	No	Yes	Yes		Estimation/associations		Aims to describe disease course, outcome of children diagnosed with leukemia	Yes	No	Yes	No	No	No	Yes	Not clear			Yes	No	No	Yes		No	No											Did not state how they got their model	Yes	Yes	No	No		CC		Not considered	Yes	112	No
Detectable prostate-specific antigen Nadir during androgen-deprivation therapy predicts adverse prostate cancer-specific outcomes: results from the SEARCH database.	European urology	2014	Keto, Christopher J	No	Yes	Yes		Prediction		Examined predictive value of detectable PSA values on Prostate cancer	Yes	Yes	Yes	No	No	Yes	Yes	No			No						Yes	No	Yes	Yes	No	No	No	No	No	No			No	Yes	No	No		CC		Not considered	Yes	2892	No
Development and internal validation of a multivariable prediction model for biochemical failure after whole-gland salvage iodine-125 prostate brachytherapy for recurrent prostate cancer.	Brachytherapy	2016	Peters, M	No	Yes	Yes		Prediction		develop and internally validate a prognostic model for biochemical failure	Yes	Yes	Yes	No	No	Yes	Yes	No			Yes	Yes	Yes	No		Not clear	Yes	No	Yes	No	No	No	No	No	Yes	Yes			Yes	Yes	No	Yes	MAR			Considered appropriately	Yes	84	No
Duration of Adulthood Overweight, Obesity, and Cancer Risk in the Women's Health Initiative: A Longitudinal Study from the United States.	PLoS medicine	2016	Arnold, Melina	No	Yes	Yes		Estimation/associations		Assess impact of overweight/obesity on risk of cancer	No	No	Yes	No	No	No	Yes	Yes	No	restricted cubic splines	No				Already intended to use extended PH models. Wasn't testing for PH assumption and not mentioned anywhere		Yes	Yes	No	No	No	No	No	Yes	No	Yes			No	Yes	No	No		MAR		Not considered	Yes	93676	No
Efficacy of endocrine therapy in relation to progesterone receptor and Ki67 expression in advanced breast cancer.	Breast cancer research and treatment	2015	Rocca, Andrea	No	Yes	Yes		Estimation/associations		Assessing if a variable is a predicor of clinical benefit	Yes	Yes	Yes	No	No	No	Yes	N/A		Variables in HR table are categorical	Yes	Not clear	Not clear	Not clear	Stated that they checked the underlying assumptions of Cox model	No	No											Did not state how they got their model	No	Yes	No	No		CC		Not considered	Yes	236	No
Elevated pretreatment neutrophil/white blood cell ratio and monocyte/lymphocyte ratio predict poor survival in patients with curatively resected non-small cell lung cancer: Results from a large cohort.	Thoracic cancer	2017	Yuan, Cheng	No	Yes	Yes		Estimation/associations		assessed prognostic values of other pretreatment complete blood cell parameters	Yes	Yes	Yes	No	No	Yes	Yes	N/A			No						Yes	No	Yes	No	No	No	No	No	No	No			No	No	No	No		CC		Not considered	Yes	5316	No
Epidemiological analysis of progression-free survival (PFS) and overall survival (OS) in non-small-cell lung cancer patients in Republic of Macedonia.	Prilozi (Makedonska akademija na naukite i umetnostite. Oddelenie za medicinski nauki)	2013	Risteski, Milan	No	Yes	Yes		Estimation/associations		provide an assessment of progression free survival and overall survival	Yes	Yes	Yes	No	No	No	Yes	Not clear			No						No			Yes	Yes							Stated which variables they were adjusting for but gave no reason for why those variables.	Yes	Yes	No	No		CC		Not considered	Yes	1002	No
Erlotinib versus radiation therapy for brain metastases in patients with EGFR-mutant lung adenocarcinoma.	International journal of radiation oncology, biology, physics	2014	Gerber, Naamit K	No	Yes	Yes		Estimation/associations		Comparing RT vs EGFR-TKI as first-ilne therapy for BM nad assessing if difference in overall survival	Yes	Yes	Yes	No	No	Yes	Yes	Not clear			No						No			Yes		Yes						Did not state how they got their model	No	Yes	No	No		CC		Not considered	Yes	222	No
Evaluation of endometrial carcinoma prognostic immunohistochemistry markers in the context of molecular classification.	Journal of Pathology	2017	Karnezis, Anthony	No	Yes	Yes		Estimation/associations		looking at associations between variables and outcomes	Yes	Yes	Yes	No	No	Yes	Yes	No			Yes	Yes	Yes	No	Failed PH test so built 2 models based on 0-2 yrs and 2+ yrs	No	No	No	No	Yes	Yes	No	No	No	No	No		Stated which variables they were adjusting for but gave no reason for why those variables.	No	Yes	No	No		CC		Not considered	Yes	460	No
Evaluation of the role of remission status in a heterogeneous limited disease small-cell lung cancer patient cohort treated with definitive chemoradiotherapy.	BMC cancer	2016	Manapov, Farkhad	No	Yes	Yes		Estimation/associations		Compare different survival parameters in subgroups of treatment responders	Yes	Yes	Yes	No	No	Yes	Yes	N/A			No						Yes	No	Yes	No	No	No	No	No	No	No			Yes	No	No	No		CC		Not considered	No	184	No
Exercise Decreases and Smoking Increases Bladder Cancer Mortality.	Clinical genitourinary cancer	2017	Liss, Michael A	No	Yes	Yes		Estimation/associations		investigate modifiable lifestyle factors with bladder cancer mortality	No	No	Yes	No	No	No	Yes	N/A			No						No			Yes								Stated which variables they were adjusting for but gave no reason for why those variables.	No	No	No	No		CC		Not considered	Yes	unknown	Yes
Exploring Stage I non-small-cell lung cancer: development of a prognostic model predicting 5-year survival after surgical resection+.	European journal of cardio-thoracic surgery : official journal of the European Association for Cardio-thoracic Surgery	2015	Guerrera, Francesco	No	Yes	No	Cox model with shared frailty
Extensive surgery and lymphadenectomy do not improve survival in primary melanoma of the anorectum: results from analysis of a large database	Colorectal Disease	2017	Ciarrocchi A.	No	Yes	Yes		Estimation/associations		Investigating prognositic value of lymph nodes and impact of lymphadenectomy on overall survival. Did an exploratory analysis of potential predictors	Yes	No	Yes	No	No	No	Yes	No			No						No											Stated which variables they were adjusting for but gave no reason for why those variables.	Yes	Yes	No	No		MAR		Not considered	Yes	208	No
Extent of lymphadenectomy does not improve the survival of patients with renal cell carcinoma and nodal metastases: biases associated with the handling of missing data.	BJU international	2014	Sun, Maxine	No	Yes	No	Looked at previous study and assessed their handling of missing data to look at bias
Factors related to the relative survival of patients with diffuse large B-cell lymphoma in a population-based study in France: does socio-economic status have a role?.	Haematologica	2017	Le Guyader-Peyrou, Sandra	No	Yes	No	net survival data so using excess hazard ratios
Frequency of carcinoid syndrome at neuroendocrine tumour diagnosis: a population-based study.	The Lancet. Oncology	2017	Halperin, Daniel M	No	Yes	Yes		Estimation/associations		Assessed associated clinical factors	Yes	No	Yes	No	No	No	Yes	N/A			Yes	No	Yes	No		No	No			Yes								Stated which variables they were adjusting for but gave no reason for why those variables.	No	Yes	No	No		CC		Not considered	Yes	27702	No
Gender-specific effects of oral hypoglycaemic agents on cancer risk in type 2 diabetes mellitus.	Diabetes, obesity & metabolism	2014	Sun, G E C	No	Yes	Yes		Estimation/associations		Analyse association between cancer incidence and oral diabetes therapy	No	No	Yes	No	No	No	Yes	Yes	No	restricted cubic splines	No						Yes	Yes	No	No	No	No	No	No	No	No			Yes	No	No	No		MAR		Not considered	Yes	73664	No
Glycemic index and glycemic load and risk of colorectal cancer: a population-based cohort study (JPHC Study).	Cancer causes & control : CCC	2016	Abe, Sarah Krull	No	Yes	Yes		Estimation/associations		Assess the association between glycemic index and cancer	No	No	Yes	Not clear	Not clear	No	Yes	No			No						Yes	Yes	No	No	No	No	No	No	No	No			No	Yes	No	No		CC		Not considered	Yes	133323	No
Heterogeneity in hormone-receptor status and survival outcomes among women with synchronous and metachronous bilateral breast cancers.	Breast	2015	Baretta, Zora	No	Yes	Yes		Prediction		Looking at variables which are associated with survival to determine what would be good predictors	Yes	No	Yes	No	No	No	Yes	Yes	No	restricted cubic splines	Yes	Not clear	Not clear	Not clear	Violated for homrone receptors so stratified follow-up time into intervals s.t. PH assumption held in each interval	Not clear	No											Stated which variables they were adjusting for but gave no reason for why those variables.	Yes	Yes	No	No		CC		Not considered	Yes	22976	No
High expression of Kruppel-like factor 4 as a predictor of poor prognosis for cervical cancer patient response to radiotherapy.	Tumour biology : the journal of the International Society for Oncodevelopmental Biology and Medicine	2017	Liu, Hai-Xia	No	Yes	Yes		Estimation/associations		explore associations of kruppel-like facotr in locally advanced cervical carcinoma patients	Yes	Yes	Yes	No	No	Yes	Yes	N/A			No						No			Yes	Yes	Yes						Stated which variables they were adjusting for but gave no reason for why those variables.	No	No	No	No		CC		Not considered	Yes	unknown	No
High expression of micro RNA-135A in hepatocellular carcinoma is associated with recurrence within 12 months after resection.	BMC cancer	2017	von Felden, Johann	No	Yes	Yes		Estimation/associations		looking to evaluate selected miRNAs potentially regulating invasion and metastatic spread in the HCC tissue	Yes	No	Yes	No	No	No	Yes	Not clear			No						No					Yes						Stated which variables they were adjusting for but gave no reason for why those variables.	No	Yes	No	No		CC		Not considered	Yes	52	No
Histological grade provides significant prognostic information in addition to breast cancer subtypes defined according to St Gallen 2013.	Acta Oncologica	2017	Ehinger, Anna	Yes	Yes	Yes		Estimation/associations		Did an exploratory analysis to assess prognostic value of a variable	Yes	Yes	Yes	No	No	Yes	Yes	No			Yes	Not clear	Not clear	Not clear	PH assumption was violated so for most variables so follow up restricted to first 10 years aftet diagnosis	No	No											Did not state how they got their model	No	Yes	No	No		CC		Not considered	Yes	1564	No
How are elderly patients treated after a diagnosis of metastatic colorectal cancer in real-life practice? A study in a French teaching hospital.	Fundamental & clinical pharmacology	2017	Gouverneur, Amandine	No	Yes	No	Did not use any form of survival analysis - no proportional Hazard Models
Ideal cardiovascular health is inversely associated with incident cancer: the Atherosclerosis Risk In Communities study.	Circulation	2013	Rasmussen-Torvik, Laura J	No	Yes	Yes		Estimation/associations		If adherence to AHA ideal levels is associated with incident cancers	No	No	Yes	No	No	No	Yes	No			Yes	No	No	Yes		No	No											Stated which variables they were adjusting for but gave no reason for why those variables.	No	No	No	No		CC		Not considered	Yes	15792	No
Identifying Patients at High Risk of Loss of Response to Infliximab Maintenance Therapy in Paediatric Crohn's Disease.	Journal of Crohn's & colitis	2016	Dupont-Lucas, Claire	No	Yes	No	Not cancer related paper
IDH/MGMT-driven molecular classification of low-grade glioma is a strong predictor for long-term survival.	Neuro-oncology	2013	Leu, Severina	No	Yes	Yes		Prediction		looking at predicting prognosis	No	No	Yes	No	No	No	Yes	No			Yes	No	No	No	Grambsch and Therneau (1994, biometrika)	Not clear	Yes	No	No	No	No	No	No	Not clear	Not clear	Yes			Yes	Yes	No	Yes	MAR			Considered but not well	Yes	210	No
Impact of hormonal status on outcome of ductal carcinoma in situ treated with breast-conserving surgery plus radiotherapy: Long-term experience from two large-institutional series.	Breast	2017	Meattini, Icro	No	Yes	Yes		Estimation/associations		evaluate patterns of recurrence	Yes	Yes	Yes	No	No	Yes	Yes	N/A			No						Yes	No	Yes	No	No	No	No	No	No	No		Did not state methods, interpreted from their results section	Yes	Yes	No	No		CC		Not considered	Yes	457	No
Impact of the Ki-67 labeling index and p53 expression status on disease-free survival in pT1 urothelial carcinoma of the bladder.	Translational Andrology and Urology	2017	Vetterlein M.W.	No	Yes	Yes		Estimation/associations		Looked at associations	Yes	Yes	Yes	No	No	Yes	Yes	No			No						Yes	No	Yes	No	No	No	No	No	No	No			Yes	Yes	No	No		CC		Not considered	Yes	unknown	No
Impact of the number of resected lymph nodes on survival after preoperative radiotherapy for esophageal cancer.	Oncotarget	2016	Wu, San-Gang	No	Yes	Yes		Estimation/associations		Looking at prognostic value of a variable.	Yes	Yes	Yes	No	No	Yes	Yes	No			No						Yes	No	Yes	Yes	No	Yes	No	No	No	No			Yes	Yes	No	No		CC		Not considered	No	unknown	No
Increased mortality risk among the visually impaired: the roles of mental well-being and preventive care practices.	Investigative ophthalmology & visual science	2012	Zheng, D Diane	No	Yes	Yes		Estimation/associations		Examining the relationship between vision and mental well-being etc. on mortality	No	No	Yes	No	No	No	Yes	No			No						Yes	Yes	No	No	No	No	No	No	No	No		Had a diagram of structural eq model	No	No	No	No		CC		Not considered	Yes	unknown	No
Insulin-like growth factor I and risk of incident cancer in elderly men - results from MrOS (Osteoporotic Fractures in Men) in Sweden.	Clinical endocrinology	2016	Carlzon, Daniel	No	Yes	Yes		Estimation/associations		looking at nonlinear association between IGF-I and cancer incidence	No	No	Yes	No	No	No	Yes	Yes	No	restricted cubic splines	No						No			Yes								Stated which variables they were adjusting for but gave no reason for why those variables.	No	No	No	No		CC		Not considered	Yes	3014	No
Intermediate PSA half-life after neoadjuvant hormone therapy predicts reduced risk of castration-resistant prostate cancer development after radical prostatectomy.	BMC Cancer	2017	Kang Y.J.	No	Yes	Yes		Estimation/associations		Looking at predictive value of categorising patient by half-life. Did an association analysis.	Yes	Yes	Yes	No	No	Yes	Yes	No			No						Yes	Not clear	Yes	No	No	Yes	No	No	No	No	Kruskal Wallis	Mann-Whitney U	No	No	No	No		CC		Not considered	Yes	348	No
International comparison of liver transplant programmes: differences in indications, donor and recipient selection and outcome between Italy and UK.	Liver international : official journal of the International Association for the Study of the Liver	2016	Carbone, Marco	No	Yes	Yes		Estimation/associations			Yes	Yes	Yes	No	No	No	Yes	Yes	Yes		Yes	Yes	Yes	No		No	Yes	No	No	Yes	Yes	Yes	No	No	Yes	Yes			Yes	Yes	No	Yes	MAR			Considered but not well	Yes	2483	No
Invasive, mixed-type intraductal papillary mucinous neoplasm: superior prognosis compared to invasive main-duct intraductal papillary mucinous neoplasm.	Surgery	2015	Ceppa, Eugene P	No	Yes	Yes		Estimation/associations		hypothesised that invasive ipmn was associsted with a better prognosis than ipmn md	Yes	Yes	Yes	No	No	No	Yes	N/A			No						No				Yes	Yes						Stated which variables they were adjusting for but gave no reason for why those variables.	No	No	No	No		CC		Not considered	Yes	390	No
L1 Cell Adhesion Molecule as a Predictor of Disease-Specific Survival and Patterns of Relapse in Endometrial Cancer.	International journal of gynecological cancer : official journal of the International Gynecological Cancer Society	2016	Pasanen, Annukka	No	Yes	Yes		Estimation/associations		study association of L1 cell with outcome of patients with endometrial cancer	Yes	Yes	Yes	No	No	Yes	Yes	N/A			No						Yes	Yes	Yes	Yes	No	Yes	No	No	No	No			No	Yes	No	No		MAR		Not considered	Yes	965	No
Lack of Association Between Dexamethasone and Long-Term Survival After Non-Small Cell Lung Cancer Surgery.	Journal of cardiothoracic and vascular anesthesia	2016	Cata, Juan P	No	Yes	Yes		Estimation/associations		assessing association between intraoperative dexamethasone use and primary outcomes	Yes	Yes	Yes	No	No	Yes	Yes	N/A			No						No			Yes		Yes					wilcoxon rank sum test	Stated which variables they were adjusting for but gave no reason for why those variables.	No	No	No	No		CC		Not considered	Yes	unknown	No
Local recurrence after breast-conserving surgery: multivariable analysis of risk factors and the impact of young age.	Annals of surgical oncology	2012	Miles, Randy C	No	Yes	Yes		Estimation/associations			Yes	Yes	Yes	No	No	Yes	Yes	N/A			No						No		Yes	Yes							wilcoxon rank sum test	Did not state how they got their model	No	Yes	No	No		CC		Not considered	Yes	unknown	No
Long-Term Outcome of Patients with Ulcerative Colitis and Primary Non-response to Infliximab.	Journal of Crohn's & colitis	2016	Papamichael, Konstantinos	No	Yes	No	Study does not appear to have missing data or excluded any patients due to missingness. They just talk about some clinical covariates being missing/not able to be measured	Estimation/associations		long term outcomes and looking for predictors of colectomy	Yes	Yes	Yes	No	No	No	Yes	N/A			No						Yes	No	No	Yes	No	No	No	No	Yes	Yes		Mann-Whitney U	No	No	No	No		CC		Not considered	Yes	99	No
Low-grade and high-grade endometrial stromal sarcoma: A National Cancer Database study.	Gynecologic oncology	2017	Seagle, Brandon-Luke L	No	Yes	No	Using accelerated failure time model				Yes	Yes	No	No	No		Yes	No																						Yes
Mediterranean diet adherence and risk of postmenopausal breast cancer: results of a cohort study and meta-analysis.	International journal of cancer	2017	van den Brandt, Piet A Schulpen, Maya	No	Yes	Yes		Estimation/associations		relationship between adherence to MD and risk of breast cancer	No	No	Yes	No	No	No	Yes	No			Yes	Yes	Yes	No		No	No											Stated which variables they were adjusting for but gave no reason for why those variables.	Yes	No	No	No		CC		Not considered	Yes	2589	No
Mediterranean diet and other lifestyle factors in relation to 20-year all-cause mortality: A cohort study in an Italian population.	British Journal of Nutrition. 113 (6) (pp 1003-1011), 2015. Date of Publication: 28 Mar 2015.	2015	Prinelli F.	No	Yes	Yes		Estimation/associations			No	No	Yes	No	No	Yes	Yes	No			No						No											Stated which variables they were adjusting for but gave no reason for why those variables.	No	No	No	No		CC		Not considered	Yes	1693	No
Melanoma in Mexico: Clinicopathologic Features in a Population with Predominance of Acral Lentiginous Subtype.	Annals of surgical oncology	2016	Lino-Silva, Leonardo S	No	Yes	Yes		Estimation/associations			Yes	Yes	Yes	No	No	No	Yes	N/A			No						Yes	No	No	Yes	No	No	No	Yes	No	Yes		Mann-Whitney U	Yes	Yes	No	No		CC		Not considered	Yes	1825	No
Melanoma Thickness and Survival Trends in the United States, 1989 to 2009.	Journal of the National Cancer Institute	2016	Shaikh, Waqas R	No	Yes	Yes		Estimation/associations			No	No	Yes	No	No	Yes	Yes	N/A			Yes	Yes	No	No		Not clear	No											Stated which variables they were adjusting for but gave no reason for why those variables.	Yes	Yes	No	No		MAR		Not considered	Yes	98498	No
Meningiomas Adjacent to Major Venous Sinuses-Clinical Outcome and Recurrence.	World neurosurgery	2017	Anthofer, Judith	No	Yes	No	Did not use any form of survival analysis - no proportional Hazard Models
Metabolic syndrome, obesity, and the risk of cancer development.	European journal of internal medicine	2016	Bitzur, Rafael	No	Yes	Yes		Estimation/associations			Yes	Yes	Yes	No	No	Yes	Yes	Not clear			No						Yes	Yes	No	Yes	Yes	No	No	No	No	No		ANOVA	Yes	No	No	No		CC		Not considered	Yes	24987	No
Metastatic neuroblastoma confined to distant lymph nodes (stage 4N) predicts outcome in patients with stage 4 disease: A study from the International Neuroblastoma Risk Group Database.	Journal of clinical oncology : official journal of the American Society of Clinical Oncology	2014	Morgenstern, Daniel A	No	Yes	Yes		Estimation/associations			Yes	Yes	Yes	No	No	No	Yes	N/A			No						Yes	Yes	No	Yes	Yes	Yes	No	No	No	No		Mann-Whitney U	No	No	No	No		CC		Not considered	Yes	8800	No
Missing data on body mass index in a breast cancer register: how is it associated with patient characteristics and clinical outcomes?.	The New Zealand medical journal	2017	Tin Tin, Sandar	No	Yes	No	A study based on assessing impact of missing data
Moderate HER2 expression as a prognostic factor in hormone receptor positive breast cancer.	Endocrine-related cancer	2015	Eggemann, Holm	No	Yes	Yes		Estimation/associations			Yes	Yes	Yes	No	No	Yes	Yes	N/A			No						Yes	No	Yes	Yes	No	Yes	No	No	No	No			Yes	Yes	No	No		CC		Not considered	No	9872	No
Multi-institutional validation of the CAPRA-S score to predict disease recurrence and mortality after radical prostatectomy.	European urology	2014	Punnen, Sanoj	No	Yes	No	Validating previously created models in a new dataset	Prediction			Yes		Yes	No	No	No	Yes	No			No						No											Assessing a model so already defined	No	No	No	No		CC		Not considered	Yes	2892	No
Multilocular cystic renal cell carcinoma: pathological t staging makes no difference to favorable outcomes and should be reclassified. Bhatt JR, Jewett MA, Richard PO, Kawaguchi S, Timilshina N, Evans A, Alibhai S, Finelli A.J Urol. November 2016;196(5):1350-1355.	The journal of Urology	2017	Bhatt, Jaimin R	No	Yes	Yes		Estimation/associations			Yes	No	Yes	No	No	Yes	Yes	No			No						Yes	Yes	No	Yes	No	No	No	No	No	No		ANOVA	No	No	No	No		CC		Not considered	Yes	172	No
Multivariate prognostic factors analysis for second-line chemotherapy in advanced biliary tract cancer.	British journal of cancer	2014	Fornaro, L	No	Yes	Yes		Estimation/associations			Yes	Yes	Yes	No	No	No	Yes	N/A			No						Yes	No	No	No	No	No	No	Not clear	Not clear	Yes			No	Yes	No	No		CC		Not considered	Yes	811	No
Nomogram and scoring system for predicting stone-free status after extracorporeal shock wave lithotripsy in children with urolithiasis.	BJU International. 111 (2) (pp 344-352), 2013. Date of Publication: February 2013.		Onal B.	No	Yes	No	They discuss that after removing those with previous history they had 381 patients with complete data but no indication of there being missing data at all so do not think this is a study relevant to review as they did not have to handle missing data	Prediction			Yes	No	Yes	No	No	Yes	Yes	N/A			No						Yes	No	Yes	No	No	No	No	No	No	No			No	No	No	No					No	412	Yes
Obesity is associated with castration-resistant disease and metastasis in men treated with androgen deprivation therapy after radical prostatectomy: Results from the SEARCH database.	BJU international	2012	Keto C.J.	No	Yes	Yes		Estimation/associations			Yes	Yes	Not clear	Not clear	Not clear	No	Yes	No			No						No			Yes							Kruskal-Wallis	Stated which variables they were adjusting for but gave no reason for why those variables.	Yes	No	No	No		CC		Not considered	Yes	403	No
Outcome for adolescent and young adult patients with osteosarcoma: a report from the Children's Oncology Group.	Cancer	2012	Janeway, Katherine A	Yes	Yes	Yes		Estimation/associations			Yes	Yes	Not clear	Not clear	Not clear	Yes	Yes	N/A			No						Not clear											might be log-rank tests did not clearly state how they got their model	No	Yes	No	No		CC		Not considered	Yes	1175	No
Outcomes from second-line therapy in long-term responders to first-line tyrosine kinase inhibitor in clear-cell metastatic renal cell carcinoma.	Annals of oncology : official journal of the European Society for Medical Oncology	2015	Elaidi, R	No	Yes	Yes		Estimation/associations			Yes	No	Yes	No	No	No	Yes	No			Yes	Yes	No	No		No	Yes											Slope test, check if beta is sign. Stated which variables they were adjusting for but gave no reason for why those variables.	Yes	Yes	No	Yes	MCAR			Considered appropriately	Yes	313	No
Overall survival and clinical characteristics of pancreatic cancer in BRCA mutation carriers.	British journal of cancer	2014	Golan, T	No	Yes	No	only used kaplan-meier for survival	Estimation/associations			Yes	Yes	No	No	No	No	No																															71	No
Pediatric melanoma: results of a large cohort study and proposal for modified ABCD detection criteria for children.	Journal of the American Academy of Dermatology	2013	Cordoro, Kelly M	No	Yes	Yes		Estimation/associations			No	No	Yes	No	No	Yes	Yes	N/A			No						Yes	Yes	No	No	No	Yes	No	No	No	No		Mann-Whitney U	No	Yes	No	No		CC		Not considered	Yes	89	No
Peri-operative allogeneic blood transfusion does not adversely affect oncological outcomes after radical cystectomy for urinary bladder cancer: a propensity score-weighted European multicentre study.	BJU international	2018	Vetterlein, Malte W	No	Yes	Yes		Estimation/associations			Yes	Yes	Yes	No	No	No	Yes	No			No						Yes	No	No	Yes	Yes	No	No	No	No	No	Mann-whitney U	logistic regression models	No	Yes	No	No		CC		Not considered		679	No
Physical frailty and mortality risk in Japanese older adults.	Geriatrics and Gerontology International	2018	Yuki A	No	Yes	Yes		Estimation/associations			Yes	Yes	Yes	No	No	No	Yes	No			Yes	Not clear	Not clear	Not clear		Not clear	No											Stated which variables they were adjusting for but gave no reason for why those variables.	Yes	Yes	No	No		MAR		Not considered	Yes	841	No
Plasma vemurafenib exposure and pre-treatment hepatocyte growth factor level are two factors contributing to the early peripheral lymphocytes depletion in BRAF-mutated melanoma patients.	Pharmacological research	2016	Puszkiel, Alicja	No	Yes	Yes		Estimation/associations			Yes	Yes	Yes	No	No	Yes	Yes	N/A			No						Yes	No	Yes	No	No	No	No	No	Yes	Yes			No	Yes	No	No		CC		Not considered	Yes	44	No
Postdiagnosis change in bodyweight and survival after breast cancer diagnosis.	Epidemiology (Cambridge, Mass.)	2012	Bradshaw, Patrick T	No	Yes	Yes		Estimation/associations			No	No	Not clear	Not clear	Not clear	No	Yes	N/A			No						No											Stated which variables they were adjusting for but gave no reason for why those variables.	Yes	Yes	No	Yes	MNAR			Considered appropriately	Yes	1508	No
Post-diagnosis physical activity and survival after breast cancer diagnosis: the Long Island Breast Cancer Study.	Breast cancer research and treatment	2014	Bradshaw, Patrick T	No	Yes	Yes		Estimation/associations			No	No	Not clear	Not clear	Not clear	No	Yes	N/A			No						Yes	Yes	No	No	No	No	No	No	No	No			Yes	Yes	No	Yes	MAR			Considered appropriately	Yes	1837	No
Predicted postoperative lung function is associated with all-cause long-term mortality after major lung resection for cancer.	European journal of cardio-thoracic surgery : official journal of the European Association for Cardio-thoracic Surgery	2014	Ferguson, Mark K	No	Yes	Yes		Estimation/associations			Yes	Yes	Yes	No	No	No	Yes	No			No						Yes	Yes	No	No	No	No	No	No	No	No			No	Yes	No	No		MAR		Not considered	Yes	854	No
Predicting Individualized Postoperative Survival for Stage II/III Colon Cancer Using a Mobile Application Derived from the National Cancer Data Base.	Journal of the American College of Surgeons	2016	Gabriel, Emmanuel	No	Yes	Yes		Prediction			Yes	Yes	Yes	No	No	Yes	Yes	No			No						Yes	No	No	Yes	No	No	No	No	Yes	Yes	Mann-whitney U		No	Yes	No	No		CC		Not considered	No	230520	No
Predicting survival in malignant pleural effusion: development and validation of the LENT prognostic score.	Thorax	2014	Clive, Amelia O	No	Yes	Yes		Prediction			Yes	No	Yes	No	No	Yes	Yes	Yes	No	Fractional polynomials	No						Yes	No	No	No	No	No	No	No	Yes	Yes			No	Yes	No	No		MAR		Not considered	Yes	221	No
Predictors of survival among pediatric and adult ependymoma cases: a study using Surveillance, Epidemiology, and End Results data from 1973 to 2007.	Neuroepidemiology	2012	Amirian, E Susan	No	Yes	Yes		Prediction			No	No	Yes	No	No	Yes	Yes	N/A			No						Yes	No	No	Yes	No	No	No	No	Yes	Yes			No	Yes	No	No		CC		Not considered	Yes	2802	No
Prenatal smoking and age at menarche: influence of the prenatal environment on the timing of puberty.	Human reproduction (Oxford, England)	2015	Behie, A M	No	Yes	Yes		Estimation/associations			No	No	Yes	No	No	No	Yes	No			No						Yes	Yes	No	No	No	No	No	No	No	No			No	No	No	No		CC		Not considered	Yes	2446	No
Pretreatment FDG-PET metrics in stage III non-small cell lung cancer: ACRIN 6668/RTOG 0235.	Journal of the National Cancer Institute	2015	Ohri, Nitin	No	Yes	Yes		Estimation/associations			Yes	Yes	Yes	No	No	Yes	Yes	No			Yes	Yes	No	No		No	No											Stated which variables they were adjusting for but gave no reason for why those variables.	No	Yes	No	No		CC		Not considered	Yes	250	No
Pretreatment neutrophil-to-lymphocyte ratio as an independent predictor of survival in patients with metastatic urothelial carcinoma: A multi-institutional study.	International journal of urology : official journal of the Japanese Urological Association	2015	Taguchi, Satoru	No	Yes	Yes		Prediction			Yes	Yes	Yes	No	No	No	Yes	N/A			No						Yes	No	No	No	No	No	No	No	No	No		Statistically significant covariates in multivariate analysis made final model	No	No	No	No		CC		Not considered	Yes	200	No
Progesterone and estrogen receptors in conjunctival melanoma and nevi.	Graefe's archive for clinical and experimental ophthalmology = Albrecht von Graefes Archiv fur klinische und experimentelle Ophthalmologie	2014	Bredow, Laura	No	Yes	Yes		Estimation/associations			Yes	No	Yes	No	No	No	Yes	No			No						No											Stated which variables they were adjusting for but gave no reason for why those variables.	No	No	No	No		CC		Not considered	Yes	unknown	No
Progestin-only and combined oral contraceptives and receptor-defined premenopausal breast cancer risk: The Norwegian Women and Cancer Study.	International Journal of Cancer	2018	Busund M.	No	Yes	Yes		Estimation/associations			No	No	Yes	No	No	No	Yes	No			Yes	Yes	Yes	No		Not clear	Yes	Yes	No	Yes	No	No	No	No	No	No		Covariate changed the regression coefficient of intereest with <10% when removed, stayed removed	Yes	Yes	No	Yes	MAR			Considered but not well	Yes	172478	No
Prognosis and treatment of positive peritoneal cytology in early endometrial cancer: matched cohort analyses from the National Cancer Database.	American Journal of Obstetrics and Gynecology	2018	Seagle B.-L.L	No	Yes	Yes		Estimation/associations			Yes	Yes	Yes	No	No	No	Yes	No			Yes	Not clear	Not clear	Not clear		Not clear	Yes	No	No	No	No	No	No	No	Yes	Yes			No	Yes	Yes	No		MAR		Not considered	Yes	16851	No
Prognostic factors affecting outcomes in patients with malignant GI bleeding treated with a novel endoscopically delivered hemostatic powder.	Gastrointestinal Endoscopy	2018	Pittayanon, Rerknimitr	No	Yes	Yes		Estimation/associations			Not clear	Yes	Yes	No	No	No	Yes	N/A			No						No											Did not state how they got their model	No	No	No	No		CC		Not considered	Yes	99	No
Prognostic factors and survival of colorectal cancer in Kurdistan province, Iran: A population-based study (2009–2014)	Medicine	2017	Rasouli, Mohammad Aziz	No	Yes	No	Do not appear to have missing data in the covariates. No mention of removing anyone due to missing	Estimation/associations			Yes	Yes	Yes	No	No		Yes	N/A			Yes	Yes	Yes	No			Yes	No	No	No	No	No	No	No	Yes	Yes		log-rank p-values < alpha, put forward for multivariate model	No	No	No	No				Not considered		335	Yes
Prognostic factors for male breast cancer: Similarity to female counterparts.	Anticancer research	2013	Yu E.	No	Yes	Yes		Estimation/associations			Yes	No	Yes	No	No	No	Yes	N/A			No						No	No	No	Yes	Yes	No	No	No	No	No		Included all variables described in baseline table but no description in text	No	Yes	No	No		CC		Not considered	No	unknown	No
Prognostic impact of progression to induction chemotherapy and prior paclitaxel therapy in patients with germ cell tumors receiving salvage high-dose chemotherapy in the last 10 years: a study of the European Society for Blood and Marrow Transplantation Solid Tumors Working Party.	Bone marrow transplantation	2016	Necchi, A	No	Yes	Yes		Estimation/associations			Yes	Yes	Yes	No	No	No	Yes	N/A			No						No	No	No	Yes	No	No	No	No	No	No		Stated which variables they were adjusting for but gave no reason for why those variables.	No	Yes	No	No		MAR		Not considered	Yes	unknown	No
Prognostic impact of the neutrophil-to-lymphocyte ratio in men with metastatic castration-resistant prostate cancer.	Clinical genitourinary cancer	2014	Sonpavde, Guru	Yes	Yes	Yes		Prediction			Yes	Yes	Yes	No	No	Yes	Yes	No			No						Yes	No	No	Yes	No	No	No	Yes	No	Yes		Wilcoxon rank sum	Yes	Yes	No	No		CC		Not considered	Yes	873	No
Prognostic model of survival for typical bronchial carcinoid tumours: analysis of 1109 patients on behalf of the European Association of Thoracic Surgeons (ESTS) Neuroendocrine Tumours Working Group.	European journal of cardio-thoracic surgery : official journal of the European Association for Cardio-thoracic Surgery	2015	Filosso, Pier Luigi	No	Yes	No	Cox model with shared frailty	Estimation/associations			Yes	Yes	Yes	No	No	No	Yes	No			No						Yes	No	No	No	No	No	No	No	Yes	Yes			No	Yes	No						Yes	2059	No
Prognostic significance of serum neuron-specific enolase in small cell carcinoma of the urinary bladder.	World journal of urology	2017	Naito, Akihiro	No	Yes	Yes		Estimation/associations			Yes	Yes	Yes	No	No	No	Yes	N/A			No						Yes	No	No	No	No	No	No	No	No	No		log-rank test	No	No	No	No		CC		Not considered	Yes	31	No
Prognostic significance of the preoperative neutrophil-to-lymphocyte ratio for completeresection of thymoma.	Surgery Today	2018	Yanagiya M.	No	Yes	Yes		Estimation/associations			Yes	Yes	Yes	No	No	Yes	Yes	N/A			No						Yes	No	Yes	No	No	Yes	No	No	No	No		Used uni and multi models to determine prognostic factors	No	No	No	No		CC		Not considered	Yes	254	No
Prognostic value of medulloblastoma extent of resection after accounting for molecular subgroup: a retrospective integrated clinical and molecular analysis.	The Lancet. Oncology	2016	Thompson, Eric M	No	Yes	Yes		Estimation/associations			Yes	Yes	Yes	No	No	Yes	Yes	Yes	Yes	restricted cubic splines and FPs were used to check for non-linear effects of age	No						No	No	No	No	No	Yes	No	No	No	No		Stated which variables they were adjusting for but gave no reason for why those variables.	No	No	No	No		MAR		Not considered	Yes	unknown	No
Psychological distress in relation to site specific cancer mortality: pooling of unpublished data from 16 prospective cohort studies.	BMJ (Clinical research ed.)	2017	Batty, G David Russ, Tom C Stamatakis, Emmanuel Kivimaki, Mika	No	Yes	Yes		Estimation/associations			No	No	Yes	No	No	No	Yes	No			Yes	No	Yes	No		Not clear	Yes	Yes	No	No	No	No	No	No	No	No			No	No	No	No		MAR		Not considered	Yes	199504	No
R.E.N.A.L. Nephrometry Score Predicts Non-neoplastic Parenchymal Volume Removed During Robotic Partial Nephrectomy.	Journal of endourology	2016	Husain, Fatima Z	No	Yes	No	Only mentions Cox model once, no mention of hazards in the results section. Not sure if they actually conducted a survival analysis, main focus was on linear and logistic models	Estimation/associations			No	No	Yes	No	No	Not clear	Not clear				No						No	No	No	No	No	No	No	No	No	No	Mann-whitney U univariate linear regression	Stated which variables they were adjusting for but gave no reason for why those variables.	No	No	No	No		CC		Not considered	Yes	1243
Recipient/donor HLA and CMV matching in recipients of T-cell-depleted unrelated donor haematopoietic cell transplants.	Bone marrow transplantation	2017	Shaw, B E	No	Yes	Yes		Estimation/associations			Yes	Yes	Yes	No	No	No	Yes	N/A			No						Yes	No	No	No	No	No	No	No	Yes	Yes		log rank test p < alpha	No	Yes	No	No		CC		Not considered		1370	No
Rectal cancer and teaching hospitals: hospital teaching status affects use of neoadjuvant radiation and survival for rectal cancer patients.	Annals of surgical oncology	2013	Stewart, David B	No	Yes	Yes		Estimation/associations			Yes	Yes	Yes	No	No	No	Yes	N/A			No						No	No	No	No	Yes	No	No	No	No	No		Included all variables described in baseline table but no description in text	No	No	No	No		CC		Not considered	Yes	unknown	No
Regional Metastatic Behavior of Nonfunctional Pancreatic Neuroendocrine Tumors: Impact of Lymph Node Positivity on Survival	Pancreas	2017	Jutric Z	No	Yes	Yes		Estimation/associations			Yes	Yes	Yes	No	No	No	Yes	N/A			No						Yes	No	No	No	No	No	No	No	No	No		log rank test p < alpha	No	Yes	No	Yes	MAR		Stated MAR assumption for MI but that it could not be MCAR	Considered but not well	Yes	2735	No
Relation of Higher Resting Heart Rate to Risk of Cardiovascular Versus Noncardiovascular Death.	American Journal of Cardiology	2017	Alhalabi L.	No	Yes	Yes		Estimation/associations			No	No	Yes	No	No	No	Yes	N/A			No						Yes	Yes	No	Yes	No	No	No	No	No	No	ANCOVA		No	No	No	No		CC		Not considered	Yes	8561	No
Relationship of tree nut, peanut and peanut butter intake with total and cause-specific mortality: a cohort study and meta-analysis.	International journal of epidemiology	2015	van den Brandt, Piet A	No	Yes	Yes		Estimation/associations			No	No	Yes	No	No	No	Yes	Yes	No	restricted cubic splines	Yes	Yes	Yes	No		No	No											Did not state how they got their model	No	No	No	No		CC		Not considered	Yes	120852	No
Restoration of renal function in patients with newly diagnosed multiple myeloma is not associated with improved survival: a population-based study	Leukemia and Lymphoma	2017	de Vries J.C.	No	Yes	Yes		Estimation/associations			Yes	No	Yes	No	No	Yes	Yes	N/A			No						Yes	No	Yes	Yes	Yes	Yes	No	No	No	No	ANOVA	Mann-Whitney U	Yes	Yes	No	No		CC		Not considered	Yes	131	No
Risk factors for bladder cancer recurrence after nephroureterectomy for upper tract urothelial tumors: results from the Canadian Upper Tract Collaboration.	Urologic oncology	2014	Fradet, Vincent	No	Yes	Yes		Estimation/associations			No	No	Yes	No	No	Yes	Yes	No			Yes	No	No	Yes		No	Yes	Yes	Yes	Yes	Yes	No	No	No	No	No			No	No	No	Yes	MAR			Considered but not well	Yes	1029	No
Risk Factors for Disease Progression After Postprostatectomy Salvage Radiation: Long-term Results of a Single-institution Experience.	Clinical Genitourinary Cancer	2017	Rodin D.	No	Yes	Yes		Estimation/associations			Yes	Yes	Yes	No	No	Yes	Yes	N/A			Yes	No	No	Yes	interaction with log time	No	Yes	No	Yes	No	No	No	No	No	Yes	Yes			No	No	No	No		CC		Not considered	Yes	551	No
Risk of, and survival following, histological transformation in follicular lymphoma in the rituximab era. A retrospective multicentre study by the Spanish GELTAMO group.	British journal of haematology	2017	Alonso-Alvarez, Sara	No	Yes	Yes		Estimation/associations			Yes	Yes	Yes	No	No	No	Yes	N/A			No						Yes	Yes	No	Yes	Yes	Yes	No	No	Yes	Yes		log rank test p < alpha	No	Yes	No	No		CC		Not considered	No	1874	No
Rural residency and prostate cancer specific mortality: results from the Victorian Radical Prostatectomy Register.	Australian and New Zealand journal of public health	2014	Papa, Nathan	No	Yes	Yes		Estimation/associations			No	No	Yes	No	No	No	Yes	No			Yes	Yes	No	No		No	Yes	Yes	No	Yes	No	No	No	No	No	No	Wald test	Kruskal-Wallis test	No	No	No	No		CC		Not considered	Yes	2115	No
Shed urinary ALCAM is an independent prognostic biomarker of three-year overall survival after cystectomy in patients with bladder cancer.	Oncotarget	2017	Arnold Egloff, Shanna A	No	Yes	Yes		Prediction			Yes	Yes	Yes	No	No	No	Yes	No			No						Yes	Yes	No	No	No	No	No	No	No	No		Kruskal-Wallis test Wilcoxon rank sum	No	Yes	No	No		CC		Not considered	Yes	not clear	No
Skeletal muscle radiodensity is prognostic for survival in patients with advanced non-small cell lung cancer.	Clinical nutrition (Edinburgh, Scotland)	2016	Sjoblom, Bjorg	Yes	Yes	Yes		Estimation/associations			Yes	Yes	Yes	No	No	Yes	Yes	Yes	No	flexible non-linear modelling	Yes	Yes	No	No		No	Yes	Yes	No	Yes	No	No	No	No	No	No			Yes	Yes	No	No		CC		Not considered	Yes	1305	No
Smoking and obesity associated BDNF gene variance predicts total and cardiovascular mortality in smokers.	Heart (British Cardiac Society)	2013	Hallden, Sara	No	Yes	Yes		Estimation/associations			No	No	Yes	No	No	Yes	Yes	Not clear			No						No										linear regression models	Stated which variables they were adjusting for but gave no reason for why those variables.	No	Yes	No	No		CC		Not considered	Yes	30447	No
Socio-economic deprivation and outcomes following radical nephroureterectomy for clinically localized upper tract transitional cell carcinoma.	World journal of urology	2015	Mehta, R	No	Yes	Yes		Estimation/associations			Yes	Yes	Yes	No	No	No	Yes	No			No						No			Yes	No	Yes						Did not state how they got their model	No	No	No	No		CC		Not considered	Yes	161	No
Socioeconomic indicators of health inequalities and female mortality: a nested cohort study within the United Kingdom Collaborative Trial of Ovarian Cancer Screening (UKCTOCS).	BMC public health	2015	Bailey, Katharine	Yes	Yes	Yes		Estimation/associations			Yes	No	Yes	No	No	No	Yes	No			Yes	Yes	No	No		No	No											Stated which variables they were adjusting for but gave no reason for why those variables.	Yes	No	No	No		CC		Not considered	Yes	54539	No
Stratification of hepatocellular carcinoma risk in primary biliary cirrhosis: a multicentre international study.	Gut	2016	Trivedi, Palak J	No	Yes	Yes		Estimation/associations			Yes	Yes	Yes	No	No	Yes	Yes	No			No						No											Stated which variables they were adjusting for but gave no reason for why those variables.	No	No	No	No		CC	MAR for MI analysis	Not considered	Yes	4845	No
Survival in overweight patients with advanced pancreatic carcinoma: a multicentre cohort study.	BMC cancer	2014	Kasenda, Benjamin	No	Yes	Yes		Estimation/associations			Yes	Yes	Yes	No	No	Yes	Yes	No			Yes	Yes	No	No	tested using Grambsch-Therneau test	No	Yes	Yes	No	No	No	No	No	No	No	No			Yes	No	No	No		MAR		Not considered	Yes	483	No
Survival outcomes of radiotherapy with or without androgen-deprivation therapy for patients with intermediate-risk prostate cancer using the National Cancer Data Base.	Urologic oncology	2016	Amini, Arya	No	Yes	Yes		Estimation/associations			Yes	Yes	Yes	No	No	Yes	Yes	No			No						No			Yes								Stated which variables they were adjusting for but gave no reason for why those variables.	No	Yes	No	No		CC		Not considered	No	22010
The characterization and potential impact of melanoma cases with unknown thickness in the United States' Surveillance, Epidemiology, and End Results Program, 1989-2008.	Cancer epidemiology	2013	Shaikh, Waqas R	No	Yes	No	Assessing the impact of missing tumour data on selection bias and seeing how MI improves this.
The Combined Effects of Healthy Lifestyle Behaviors on All-Cause Mortality: The Golestan Cohort Study.	Archives of Iranian medicine	2016	Fazel-Tabar Malekshah, Akbar	No	Yes	Yes		Estimation/associations			Yes	No	Yes	No	No	Yes	Yes	No			Yes	No	No	Yes		No	No			Yes							ANOVA	Stated which variables they were adjusting for but gave no reason for why those variables.	No	No	No	No		CC		Not considered	Yes	50045	No
The effect of decitabine dose modification and myelosuppression on response and survival in patients with myelodysplastic syndromes.	Leukemia and Lymphoma	2015	Jabbour, Elias	Yes	Yes	Yes		Estimation/associations			Yes	No	Yes	No	No	No	Yes	N/A			No						No	No	No	Yes	No	No	No	No	No	No		Stated which variables they were adjusting for but gave no reason for why those variables.	No	Yes	No	No		CC		Not considered	No	182	No
The effect of length of ureteral resection on benign ureterointestinal stricture rate in ileal conduit or ileal neobladder urinary diversion following radical cystectomy.	Urologic oncology	2015	Richards, Kyle A	No	Yes	Yes		Estimation/associations			Yes	Yes	Yes	No	No	Yes	Yes	No			No						Yes	Yes	Yes	Yes	Yes	Yes	No	No	No	No	Mann-whitney U		No	No	No	No		CC		Not considered	Yes	519	No
The effect of tumor subtype on the time from primary diagnosis to development of brain metastases and survival in patients with breast cancer.	Journal of neuro-oncology	2013	Sperduto, Paul W	No	Yes	Yes		Estimation/associations			No	No	Yes	No	No	No	Yes	Not clear			No						No											Did not state how they got their model	Yes	No	No	No		CC		Not considered	Yes	865	No
The EpSSG NRSTS 2005 treatment protocol for desmoid-type fibromatosis in children: an international prospective case series.	The Lancet Child and Adolescent Health	2017	Orbach D.	No	Yes	Yes		Estimation/associations			Yes	Yes	Yes	No	No	No	Yes	N/A			No						Yes	No	Yes	No	No	No	No	Not clear	Not clear	Yes			No	Yes	No	No		CC		Not considered	Yes	173	No
The G8 screening tool enhances prognostic value to ECOG performance status in elderly cancer patients: A retrospective, single institutional study.	PloS one	2017	Takahashi, Masahiro	No	Yes	Yes		Estimation/associations			Yes	Yes	Yes	No	No	Yes	Yes	N/A			No						Yes	No	Yes	No	No	No	No	No	No	No			Yes	Yes	No	No		CC		Not considered	Yes	267	No
The Hispanic Paradox in endometrial cancer: A National Cancer Database study.	Gynecologic oncology	2017	Malagon-Blackwell, Erica M	No	Yes	No	Using accelerated failure time model	Estimation/associations			Yes	Yes	No	No	No
The Impact of Reexcision and Residual Disease on Local Recurrence Following Breast-Conserving Therapy	Annals of Surgical Oncology	2017	Mihalcik S.A.	No	Yes	No	competing risks (SHR in tables)									Yes	Yes																															1073
The outcome and survival of palliative surgery in thoraco-lumbar spinal metastases: contemporary retrospective cohort study.	European spine journal : official publication of the European Spine Society, the European Spinal Deformity Society, and the European Section of the Cervical Spine Research Society	2014	Nemelc, R M	No	Yes	Yes		Estimation/associations			Yes	No	Yes	No	No	Yes	Yes	N/A			No						Not clear	No	Not clear	No	No	No	No	No	No	No		Kept significant factors in multi model	No	No	No	No		CC		Not considered	Yes	86	No
The predictive and prognostic significance of pre- and post-treatment topoisomerase IIalpha in anthracycline-based neoadjuvant chemotherapy for local advanced breast cancer.	European journal of surgical oncology : the journal of the European Society of Surgical Oncology and the British Association of Surgical Oncology	2013	Chen, S	No	Yes	Yes		Estimation/associations			Yes	Yes	Yes	No	No	Yes	Yes	N/A			No						Yes	No	Yes	Yes	No	No	No	No	No	No			Yes	No	No	No		CC		Not considered	Yes	283	No
The prognostic role of ephrin A2 and endothelial growth factor receptor pathway mediators in patients with advanced colorectal cancer treated with cetuximab.	Clinical colorectal cancer	2013	Strimpakos, Alexios	No	Yes	Yes		Estimation/associations			Yes	Yes	Yes	No	No	Yes	Yes	N/A			No						Yes	No	Yes	Yes	No	Yes	No	No	Yes	Yes			No	No	No	No		CC		Not considered	Yes	226	No
The prognostic significance of hypertension at diagnosis in children with wilms tumor.	Saudi medical journal	2017	Jastaniah, Wasil	No	Yes	Yes		Estimation/associations			Yes	Yes	Yes	No	No	Yes	Yes	N/A			No						Yes	Yes	Yes	Yes	No	Yes	No	No	No	No			No	Yes	No	No		CC		Not considered	Yes	85	No
Third-Line Chemotherapy for Metastatic Urothelial Cancer: A Retrospective Observational Study.	Medicine	2015	Di Lorenzo, Giuseppe	No	Yes	Yes		Estimation/associations			Yes	No	Yes	No	No	Yes	Yes	N/A			No						Yes	Yes	No	No	No	No	No	No	No	No		Mann-whitney U	Yes	Yes	No	No		CC		Not considered	Yes	182	No
Thymectomy for Myasthenia Gravis: Complete Stable Remission and Associated Prognostic Factors in Over 1000 Cases.	Seminars in thoracic and cardiovascular surgery	2016	Kaufman, Andrew J	No	Yes	Yes		Estimation/associations			Yes	No	Yes	No	No	No	Yes	No			No						Yes	Yes	No	Yes	No	No	No	No	No	No		Wilcoxon rank sum test	No	No	No	No		CC		Not considered	No	3017	Yes
Transfer between hospitals as a predictor of delay in diagnosis and treatment of patients with Non-Small Cell Lung Cancer - a register based cohort-study.	BMC health services research	2017	Iachina, Maria	No	Yes	Yes		Estimation/associations			Yes	No	Yes	No	No	No	Yes	No			No						No											Stated which variables they were adjusting for but gave no reason for why those variables.	No	Yes	No	No		CC		Not considered	Yes	21479	No
Treatment guidelines and patterns of care in oral cavity squamous cell carcinoma: Primary surgical resection vs. nonsurgical treatment	Oral Oncology	2017	Fujuwara, Rance	No	Yes	Yes		Estimation/associations			Yes	Yes	Yes	No	No	No	Yes	N/A			No						Yes	Yes	No	Yes	No	No	No	No	No	No	logistic regression	log-rank test	No	Yes	No	Yes	MAR	MAR		Considered but not well	Yes	82628	No
Variation in centre-specific survival in patients starting renal replacement therapy in England is explained by enhanced comorbidity information from hospitalization data.	Nephrology, dialysis, transplantation : official publication of the European Dialysis and Transplant Association - European Renal Association	2014	Fotheringham, James	No	Yes	No	study highlights that routine linked data can be used to overcome missing data in disease registeries More methodological	Estimation/associations			No	No	Yes	No	No	Yes	Yes	No			No						Yes	No	No	No	Yes	No	No	No	No	No		Retained covaraites which were statistically significant in model	No	No	No	No		CC		Not considered		21633	No
Which threshold for ER positivity? a retrospective study based on 9639 patients.	Annals of oncology : official journal of the European Society for Medical Oncology	2014	Yi, M	No	Yes	Yes		Estimation/associations			Yes	Yes	Yes	No	No	No	Yes	N/A			No						No					Yes					Wilcoxon rank sum	Did not state how they got their model	No	Yes	No	No		CC		Not considered	No	unknown	No
Impact of Regional Lymph Node Dissection on Disease Specific Survival in Adrenal Cortical Carcinoma.	Hormone and metabolic research = Hormon- und Stoffwechselforschung = Hormones et metabolisme	2015	Saade, N	No	Yes	Yes		Estimation/associations			Yes	Yes	Yes	No	No	No	Yes	No			No						Yes	No	No	No	No	Yes	No	Yes	No	Yes	Mann-whitney U Mantel-Haenszel chi-square test	Forward stepwise logistic regression including covariates with p<alpha on exact test, chi-square test etc. Plus log rank p < alpha	Yes	Yes	No	No		CC		Not considered	Yes	699	No
Lymph node ratio is an independent prognostic factor after resection of periampullary malignancies: data from a tertiary referral center in the middle East.	American journal of clinical oncology	2014	Shamseddine, Ali I	No	Yes	Yes		Estimation/associations			Yes	Yes	Yes	No	No	Yes	Yes	N/A			No						No											Did not state how they got their model	Yes	No	No	No		CC		Not considered	No	183	No
Nomograms predicting response to therapy and outcomes after bladder-preserving trimodality therapy for muscle-invasive bladder cancer.	International journal of radiation oncology, biology, physics	2013	Coen, John J	No	Yes	Yes		Prediction			Yes	No	Yes	No	No	No	Yes	N/A			No						Yes	Yes	No	No	No	No	No	No	Yes	Yes			No	No	No	No		CC		Not considered	Yes	unknown	No
Non-surgically related causes of erectile dysfunction after bilateral nerve-sparing radical prostatectomy.	Prostate cancer and prostatic diseases	2016	Gandaglia, G	No	Yes	Yes		Estimation/associations			Yes	Yes	Yes	No	No	Yes	Yes	No			No						No			Yes							Mann-whitney U	Stated which variables they were adjusting for but gave no reason for why those variables.	No	No	No	No		CC		Not considered	Yes	unknown	No
Outcomes in a multi-institutional cohort of patients treated with intraoperative radiation therapy for advanced or recurrent renal cell carcinoma.	International journal of radiation oncology, biology, physics	2014	Paly, Jonathan J	No	Yes	Yes		Estimation/associations			Yes	Yes	Yes	No	No	No	Yes	N/A			No						Yes	No	No	No	No	No	No	Not clear	Not clear	Yes			No	Yes	No	No		MAR		Not considered	Yes	98	No
Pancreatic cancer survival in elderly patients treated with chemotherapy.	Pancreas	2014	Sehgal, Rajesh	No	Yes	Yes		Estimation/associations			Yes	No	Yes	No	No	Yes	Yes	N/A			No						No											Stated which variables they were adjusting for but gave no reason for why those variables.	No	Yes	No	No		CC		Not considered	Yes	unknown	No
Patterns and Timing of Failure for Diffuse Large B-Cell Lymphoma After Initial Therapy in a Cohort Who Underwent Autologous Bone Marrow Transplantation for Relapse.	International journal of radiation oncology, biology, physics	2016	Dhakal, Sughosh	No	Yes	Yes		Estimation/associations			Yes	No	Yes	No	No	Not clear	Not clear	Not clear			No						No											Did not state their model	No	Yes	No	No		CC		Not considered	Yes	187	No
Risk Factors for Free Flap Failure in 2,846 Patients With Head and Neck Cancer: A National Database Study in Japan.	Journal of oral and maxillofacial surgery : official journal of the American Association of Oral and Maxillofacial Surgeons	2016	Ishimaru, Miho	No	Yes	Yes		Estimation/associations			No	No	Yes	No	No	No	Yes	N/A			No						No			Yes								Did not state how they got their model	Yes	Yes	No	Yes	MAR			Considered but not well	Yes	2899	No
Assessment of published models and prognostic variables in epithelial ovarian cancer at Mayo Clinic.	Gynecologic oncology	2015	Wahner Hendrickson, Andrea E	No	Yes	No	Validating previously created models in a new dataset	Prediction
[truncated: 52 more columns]

## Sheet: Drop down options
Analysis Type		Mode Type		Yes/No			Assumption stated		Appropriate consideration		Type of mI
Prediction		Cox		Yes	Yes		CC		Not considered		Univariate
Estimation/associations		Exponential		No	No		MCAR		Considered but not well		Multivariate
Other		Weibull		N/A	Not clear		MAR		Considered appropriately		Both
		Kaplan-Meier		Not clear			MNAR				Not clear
		KM + Cox					Other
		KM+ exp
		KM + wei
exploratory is more the situation with large data and no hypothesis about any of the variables		If used Cox models and K-M anywhere in paper use KM + Cox, same for other models					CC assumption can take MCAR, MAR with obs var or MNAR under specific conditions		Not considered = no reason for why using method		Multivariate can be joint (mvn), chained/fcs or monotone.
									Considered but not well = have a reason such as power, bias etc. but no appropriate discussion of assumptions
